# Supplementary material for: The Ellipsoid Zone Is a Structural Biomarker for Visual Outcomes in Diabetic Macular Edema and Macular Hole Management
Source: Vision (Basel). 2025 Jan 13;9(1):4. doi: 10.3390/vision9010004 (PMC11755456; doi:10.3390/vision9010004)
Supplement: Supplementary file 1 [file vision-09-00004-s001.zip]

Archive with 1 entries (1 files):
- vision-3207299-supplementary.pdf
